# Supplementary material for: Updated Swiss Growth References 2025: No Height Differences, but BMI Variations Associated with Migration
Source: J Clin Med. 2025 Aug 21;14(16):5912. doi: 10.3390/jcm14165912 (PMC12387566; doi:10.3390/jcm14165912)
Supplement: Supplementary file 1 [file jcm-14-05912-s001.zip]

Archive with 2 entries (2 files):
- jcm-3796415 Supplemental material to Manuscript Cohort 2019+2025 Supp. Table S1-S8 Figure S1-S3. (Edited).pdf
- jcm-3796415 Supplemental material to Manuscript Cohort 2019+2025 Supp. Text S1-S4. (Edited).pdf
